# Supplementary material for: SOAPfuse: an algorithm for identifying fusion transcripts from paired-end RNA-Seq data
Source: Genome Biol. 2013 Feb 14;14(2):R12. doi: 10.1186/gb-2013-14-2-r12 (PMC4054009; doi:10.1186/gb-2013-14-2-r12)
Supplement: Additional file 2 — Table S2 - software selected for evaluation of performance and sensitivity. [file gb-2013-14-2-r12-S2.XLSX]

## Sheet: Table S2
Table S2: Software selected for evaluation of performance and sensitivity
Software	Version	Website
SOAPfuse	1.22	http://soap.genomics.org.cn/soapfuse.html
chimerascan	0.4.3-1	http://code.google.com/p/chimerascan/
deFuse	0.4.3	http://sourceforge.net/apps/mediawiki/defuse/index.php?title=Main_Page
FusionHunter	1.3	http://bioen-compbio.bioen.illinois.edu/FusionHunter/
SnowShoes-FTD	2	http://mayoresearch.mayo.edu/mayo/research/biostat/stand-alone-packages.cfm
TopHat-Fusion	0.1.0(beta)	http://tophat-fusion.sourceforge.net/
