# Supplementary material for: SOAPfuse: an algorithm for identifying fusion transcripts from paired-end RNA-Seq data
Source: Genome Biol. 2013 Feb 14;14(2):R12. doi: 10.1186/gb-2013-14-2-r12 (PMC4054009; doi:10.1186/gb-2013-14-2-r12)
Supplement: Additional file 4 — Table S3 - detailed information on performance and fusion detection sensitivity of six tools. CPU time, maximum memory usage and sensitivity of fusion detection for each tool are shown. For the multiple process operations, CPU time has been translated to single process usage. [file gb-2013-14-2-r12-S4.XLSX]

## Sheet: Table S3
Table S3: Detailed information on performance and fusion detection sensitivity of six tools dataset A is downloaded from NCBI-SRA according to melanoma research mentioned in mainbody. dataset B is downloaded from NCBI-SRA according to breast cancer research mentioned in mainbody. Computing time and maximum memory are obtained by Linux command 'qstat -j job_id | grep usage'. For the multiple proce…
Aspects	dataset A						dataset B
	SOAPfuse	chimerascan	deFuse	FusionHunter	SnowShoes-FTD	TopHat-Fusion	SOAPfuse	chimerascan	deFuse	FusionHunter	SnowShoes-FTD	TopHat-Fusion
mean cpu time (h)†	5.21	90.68	82.06	21.29	8.17	16.44	4.13	43.14	21.11	19.56	6.36	8.49
max memory usage(G)‡	7.04	4.34	14.79	9.65	6.4	17.09	6.3	4.37	13.95	11.26	6.21	17.02
recovered known fusions	15	4	13	12	8	4	26	20	20	15	19	20
