# Supplementary material for: SOAPfuse: an algorithm for identifying fusion transcripts from paired-end RNA-Seq data
Source: Genome Biol. 2013 Feb 14;14(2):R12. doi: 10.1186/gb-2013-14-2-r12 (PMC4054009; doi:10.1186/gb-2013-14-2-r12)
Supplement: Additional file 5 — Table S4 - detection screen of six tools on two previous study datasets. [file gb-2013-14-2-r12-S5.XLSX]

## Sheet: Table S4
Table S4: Detection screen of six tools on two previous studies datasets dataset A is downloaded from NCBI-SRA according to melanoma research mentioned in mainbody. dataset B is downloaded from NCBI-SRA according to breast cancer research mentioned in mainbody. '●' means detected by this tool, and 'о' means not found. All information of fusions is based on Ensemble release 59th annotation databas…
Database Type	Sample ID	upstream gene	upstream chr	upstream junction pos	downstream gene	downstream chr	downstream junction pos	SOAPfuse	chimerascan	deFuse	FusionHunter	SnowShoes-FTD	TopHat-Fusion
dataset A (15)†	M000216	KCTD2	chr17	73055700	ARHGEF12	chr11	120351969	●	о	●	●	о	●
	M990802	ANKHD1	chr5	139781858	C5orf32	chr5	139622890	●	●	●	●	●	о
	M990802	RB1	chr13	48881542	ITM2B	chr13	48830313	●	о	●	●	о	о
	M980409	GCN1L1	chr12	120582110	PLA2G1B	chr12	120763823	●	о	●	●	о	о
	M010403	SCAMP2	chr15	75137814	WDR72	chr15	53998271	●	о	о	●	о	о
	501-MEL	CCT3	chr1	156294763	C1orf61	chr1	156377767	●	о	●	●	●	о
	501-MEL	CCT3	chr1	156294763	C1orf61	chr1	156374393	●	о	●	●	●	о
	501-MEL	GNA12	chr7	2834562	SHANK2	chr11	70742672	●	о	●	о	о	●
	501-MEL	PARP1	chr1	226576357	MIXL1	chr1	226413208	●	о	о	●	о	о
	501-MEL	SLC12A7	chr5	1085347	C11orf67	chr11	77580768	●	●	●	●	●	о
	M000921	RECK	chr9	36108161	ALX3	chr1	110604185	●	о	●	●	●	о
	M000921	TMEM8B	chr9	35835215	TLN1	chr9	35717783	●	о	●	о	о	о
	K-562	BAT3	chr6	31619433	SLC44A4	chr6	31833561	●	●	●	о	●	о
	K-562	BCR	chr22	23632600	ABL1	chr9	133729451	●	о	●	●	●	●
	K-562	NUP214	chr9	134074402	XKR3	chr22	17288973	●	●	●	●	●	●
dataset B (27)	MCF-7	ARFGEF2	chr20	47538547	SULF2	chr20	46365686	●	●	●	●	●	●
	MCF-7	BCAS4	chr20	49411710	BCAS3	chr17	59445688	●	●	о	●	●	●
	MCF-7	RPS6KB1	chr17	57992064	TMEM49	chr17	57917129	●	о	●	о	о	о
	BT-474	ACACA	chr17	35479453	STAC2	chr17	37374426	●	●	●	●	●	●
	BT-474	DIDO1	chr20	61569148	KIAA0406	chr20	36634799	●	●	●	о	о	●
	BT-474	GLB1	chr3	33055548	CMTM7	chr3	32483332	●	●	●	●	●	●
	BT-474	LAMP1	chr13	113951810	MCF2L	chr13	113718618	●	●	●	о	●	о
	BT-474	RAB22A	chr20	56886178	MYO9B	chr19	17256207	●	●	●	о	●	●
	BT-474	CPNE1	chr20	34243124	PI3	chr20	43804502	●	о	о	о	о	●
	BT-474	RPS6KB1	chr17	57970686	SNF8	chr17	47021337	●	о	●	●	●	●
	BT-474	SKA2	chr17	57232492	MYO19	chr17	34863763	●	о	●	●	о	●
	BT-474	STARD3	chr17	37793484	DOK5	chr20	53259997	●	●	●	●	●	●
	BT-474	VAPB	chr20	56964573	IKZF3	chr17	37934020	●	●	●	●	●	●
	BT-474	ZMYND8	chr20	45852970	CEP250	chr20	34078463	●	●	●	●	●	●
	SK-BR-3	ANKHD1	chr5	139825560	PCDH1	chr5	141234001	●	●	●	●	●	●
	SK-BR-3	CCDC85C	chr14	100002352	SETD3	chr14	99880271	●	о	о	о	●	о
	SK-BR-3	CSE1L	chr20	47688990	AL035685.1	chr20	47956857	●	о	●	о	о	о
	SK-BR-3	CYTH1	chr17	76778284	EIF3H	chr8	117768036	●	●	о	●	о	●
	SK-BR-3	DHX35	chr20	37597857	ITCH	chr20	32957200	●	●	о	о	о	о
	SK-BR-3	NFS1	chr20	34261523	PREX1	chr20	47258796	о	о	о	о	о	о
	SK-BR-3	RARA	chr17	38465538	PKIA	chr8	79485046	●	●	●	●	●	●
	SK-BR-3	SUMF1	chr3	4418014	LRRFIP2	chr3	37170640	●	●	●	о	●	●
	SK-BR-3	TATDN1	chr8	125551266	GSDMB	chr17	38066177	●	●	●	●	●	●
	SK-BR-3	WDR67	chr8	124096580	ZNF704	chr8	81733850	●	●	о	о	●	●
	KPL-4	BSG	chr19	580782	NFIX	chr19	13135835	●	●	●	●	●	●
	KPL-4	NOTCH1	chr9	139438476	NUP214	chr9	134062676	●	●	●	●	●	●
	KPL-4	PPP1R12A	chr12	80211174	SEPT10	chr2	110343415	●	●	●	о	●	●
