# Supplementary material for: SOAPfuse: an algorithm for identifying fusion transcripts from paired-end RNA-Seq data
Source: Genome Biol. 2013 Feb 14;14(2):R12. doi: 10.1186/gb-2013-14-2-r12 (PMC4054009; doi:10.1186/gb-2013-14-2-r12)
Supplement: Additional file 7 — Tables S8 and S9. Table S8: TP and FP rates of SOAPfuse, deFuse and TopHat-Fusion based on simulated datasets. Table S9: detailed information on the simulated fusion events detected by SOAPfuse, deFuse and TopHat-Fusion. [file gb-2013-14-2-r12-S7.XLSX]

## Sheet: Table S8
Table S8: TP and FP rate of SOAPfuse, deFuse and TopHat-Fusion based on simulated datasets 'Fold' is shorten as 'X'. This table corresponds to Figure 2d-e in main text. all FN and FP rate are calculated based on 142 simulated events recovered by at least two tools.
Tools	Type	5X	10X	20X	30X	50X	80X	100X	150X	200X
SOAPfuse	TP	89	116	129	133	136	133	136	135	136
	FP	2	2	4	2	3	2	4	5	3
	FN rate	0.3732	0.1831	0.0915	0.0634	0.0423	0.0634	0.0423	0.0493	0.0423
	FP rate	0.022	0.0169	0.0301	0.0148	0.0216	0.0148	0.0286	0.0357	0.0216
deFuse	TP	71	109	126	134	132	139	138	137	137
	FP	13	18	15	12	13	7	8	8	7
	FN rate	0.5	0.2324	0.1127	0.0563	0.0704	0.0211	0.0281	0.0352	0.0352
	FP rate	0.1548	0.1417	0.1064	0.0822	0.0897	0.0479	0.0548	0.0552	0.0486
TopHat-Fusion	TP	25	38	67	88	98	99	107	114	116
	FP	4	5	6	7	7	7	7	8	7
	FN rate	0.8239	0.7324	0.5282	0.3803	0.3099	0.3028	0.2465	0.1972	0.1831
	FP rate	0.1379	0.1163	0.0822	0.0737	0.0667	0.066	0.0614	0.0656	0.0569

## Sheet: Table S9
Table S9: Detailed information on the stimulated fusion events detected by SOAPfuse, deFuse and TopHat-Fusion All information of fusions in table is based on Ensemble release 59th annotation database of hg19. These 142 shown fusion events are recovered by at least two tools, which are used for followed FN and FP rate calculation. '●' means detected by this tool, and 'о' means not. Three imitated …
upstream gene	upstream transcript	upstream chr	upstream junction pos	downstream gene	downstream transcript	downstream chr	downstream junction pos	SOAPfuse	deFuse	TopHat-Fusion
ABHD14B	ABHD14B-201	chr3	52002569	MCF2L2	MCF2L2-014	chr3	182897969	●	●	●
ACP5	ACP5-204	chr19	11688465	FUZ	FUZ-204	chr19	50314724	●	●	●
ACVR2B	ACVR2B-003	chr3	38520696	LMLN	LMLN-004	chr3	197710814	●	●	●
AFM	AFM-001	chr4	74353454	ANXA3	ANXA3-001	chr4	79507414	●	●	о
AHR	AHR-002	chr7	17370510	ZNF3	ZNF3-009	chr7	99672884	●	●	●
AKT2	AKT2-018	chr19	40741797	PIK3R2	PIK3R2-201	chr19	18272776	●	●	●
ALDH1A2	ALDH1A2-002	chr15	58245629	MYO5A	MYO5A-002	chr15	52615641	●	●	●
AMOT	AMOT-001	chrX	112025768	CLCN5	CLCN5-003	chrX	49845251	●	●	●
ATAD3C	ATAD3C-001	chr1	1389880	GBP7	GBP7-001	chr1	89641723	●	●	●
BOD1L	BOD1L-001	chr4	13610154	GRPEL1	GRPEL1-004	chr4	7069274	●	●	●
BRCC3	BRCC3-005	chrX	154348443	SFRS5	SFRS5-201	chr14	70234874	●	●	●
BTF3	BTF3-007	chr5	72795027	RELL2	RELL2-201	chr5	141020238	●	●	о
C1QTNF1	C1QTNF1-204	chr17	77045486	SHISA6	SHISA6-201	chr17	11461172	●	●	●
CA6	CA6-004	chr1	9017304	MAGOH	MAGOH-002	chr1	53704171	●	●	●
CAPRIN2	CAPRIN2-201	chr12	30876193	ELOVL4	ELOVL4-001	chr6	80657023	●	●	●
CD1D	CD1D-001	chr1	158149952	UBQLN4	UBQLN4-201	chr1	156011778	●	●	●
CDC20B	CDC20B-201	chr5	54439341	PHACTR4	PHACTR4-003	chr1	28733921	●	●	●
CELF5	CELF5-201	chr19	3282265	CYP4F8	CYP4F8-201	chr19	15726427	●	●	●
CENPV	CENPV-003	chr17	16252565	PTRH2	PTRH2-002	chr17	57775339	●	●	●
CHAD	CHAD-004	chr17	48542655	CACNG5	CACNG5-201	chr17	64875175	●	●	о
CLCA1	CLCA1-001	chr1	86947915	MARK3	MARK3-205	chr14	103946724	●	●	●
COL23A1	COL23A1-201	chr5	177694327	MIER3	MIER3-202	chr5	56219660	●	●	о
CSMD2	CSMD2-007	chr1	34280897	GBP5	GBP5-201	chr1	89728468	●	●	●
CTDSPL2	CTDSPL2-001	chr15	44788656	ADAL	ADAL-201	chr15	43639214	●	●	●
CTSS	CTSS-201	chr1	150730334	ACTN2	ACTN2-002	chr1	236924315	●	●	●
CYB561D1	CYB561D1-004	chr1	110036909	PIGT	PIGT-003	chr20	44048776	●	●	●
CYTIP	CYTIP-007	chr2	158300359	OTUD3	OTUD3-001	chr1	20209006	●	●	●
DGKD	DGKD-004	chr2	234343545	PTPRN	PTPRN-009	chr2	220172279	●	●	●
DLD	DLD-014	chr7	107545503	NPTX2	NPTX2-001	chr7	98256477	●	●	●
ENPP5	ENPP5-001	chr6	46138545	SLC17A1	SLC17A1-201	chr6	25832287	●	●	●
FAM177B	FAM177B-005	chr1	222920423	RORC	RORC-201	chr1	151803447	●	●	●
FAM72A	FAM72A-002	chr1	206145578	RGS1	RGS1-004	chr1	192547352	●	●	о
FAM75A4	FAM75A4-001	chr9	41327147	CYLC2	CYLC2-002	chr9	105767129	●	●	о
FRG2C	FRG2C-002	chr3	75714303	WNT7A	WNT7A-002	chr3	13917429	●	●	о
GALP	GALP-201	chr19	56697144	FAM5C	FAM5C-001	chr1	190250880	●	●	●
GDPD2	GDPD2-002	chrX	69652469	MTMR8	MTMR8-202	chrX	63579407	●	●	●
GIGYF2	GIGYF2-019	chr2	233625269	PCGF1	PCGF1-007	chr2	74732737	●	●	о
GIMAP6	GIMAP6-203	chr7	150324807	EPHA1	EPHA1-005	chr7	143092275	●	●	●
GPBP1	GPBP1-006	chr5	56531838	PPARGC1B	PPARGC1B-008	chr5	149227021	●	●	●
GRIN1	GRIN1-003	chr9	140053169	DNLZ	DNLZ-001	chr9	139257580	●	●	●
GSPT1	GSPT1-202	chr16	11976872	GAN	GAN-001	chr16	81385188	●	●	●
HMOX1	HMOX1-005	chr22	35779219	ARHGAP8	ARHGAP8-014	chr22	45204187	●	●	●
HOXD3	HOXD3-001	chr2	177034326	MSH6	MSH6-006	chr2	48023033	●	●	●
IL1F7	IL1F7-002	chr2	113674825	TACR1	TACR1-001	chr2	75278442	●	●	●
INPP5E	INPP5E-201	chr9	139327607	CAMSAP1	CAMSAP1-010	chr9	138758382	●	●	●
IRAK1	IRAK1-018	chrX	153284050	XAGE2B	XAGE2B-001	chrX	52115723	о	●	●
ITGA3	ITGA3-003	chr17	48151368	CSHL1	CSHL1-201	chr17	61987593	●	●	о
JMY	JMY-001	chr5	78596141	AP3S1	AP3S1-007	chr5	115205714	●	●	●
KCNH5	KCNH5-202	chr14	63269047	AKT1	AKT1-203	chr14	105240304	●	●	●
KHDRBS2	KHDRBS2-001	chr6	62407100	SYTL1	SYTL1-007	chr1	27676238	о	●	●
KIFC1	KIFC1-004	chr6	33374394	FAM54A	FAM54A-202	chr6	136562814	●	●	о
KRT4	KRT4-203	chr12	53201551	TAOK3	TAOK3-201	chr12	118650800	●	●	●
LAP3	LAP3-009	chr4	17608493	ING4	ING4-003	chr12	6765964	●	●	о
LARP4	LARP4-204	chr12	50867861	HOXC6	HOXC6-003	chr12	54422360	●	●	●
LHPP	LHPP-204	chr10	126186697	PAOX	PAOX-001	chr10	135193503	●	●	●
LIN9	LIN9-002	chr1	226420797	SV2A	SV2A-002	chr1	149881354	●	●	●
LRRFIP1	LRRFIP1-003	chr2	238662122	GALNT3	GALNT3-001	chr2	166650760	●	●	●
MAPK1	MAPK1-001	chr22	22127162	RGL4	RGL4-006	chr22	24040483	●	●	●
MAPKAPK3	MAPKAPK3-005	chr3	50684256	TBCCD1	TBCCD1-002	chr3	186272873	●	●	●
MASP1	MASP1-004	chr3	186969422	PPIC	PPIC-002	chr5	122372420	●	●	●
MBNL3	MBNL3-004	chrX	131524957	G6PD	G6PD-006	chrX	153762375	●	●	●
MDS2	MDS2-001	chr1	23954488	HP1BP3	HP1BP3-002	chr1	21076375	●	●	●
MED6	MED6-204	chr14	71063328	WISP2	WISP2-005	chr20	43355728	●	●	●
MTF2	MTF2-005	chr1	93545088	KPNA6	KPNA6-002	chr1	32622454	●	●	●
MYBPHL	MYBPHL-001	chr1	109840044	MIER1	MIER1-004	chr1	67424534	●	●	●
MYO3B	MYO3B-003	chr2	171070993	COX5B	COX5B-002	chr2	98262980	●	●	●
NBL1	NBL1-005	chr1	19983404	NECAP2	NECAP2-202	chr1	16775636	●	●	о
NES	NES-202	chr1	156639387	DISP1	DISP1-003	chr1	223101783	●	●	о
NEU1	NEU1-005	chr6	31825436	SUPT3H	SUPT3H-205	chr6	45333038	●	●	о
NSUN3	NSUN3-007	chr3	93803294	FAM160A1	FAM160A1-004	chr4	152487290	●	●	●
OCA2	OCA2-201	chr15	28326794	TAC1	TAC1-002	chr7	97364138	●	●	●
PAPD5	PAPD5-201	chr16	50258905	MT1A	MT1A-202	chr16	56673229	●	●	о
PECI	PECI-003	chr6	4115923	ZC3H12D	ZC3H12D-003	chr6	149773858	●	●	●
PHKB	PHKB-203	chr16	47533705	SPNS3	SPNS3-202	chr17	4381867	●	●	●
PHOSPHO2	PHOSPHO2-003	chr2	170551757	HTR4	HTR4-204	chr5	147902793	●	●	●
PHYHIPL	PHYHIPL-002	chr10	60937378	RP1	RP1-202	chr8	55471745	●	●	●
PICK1	PICK1-006	chr22	38453540	CBX6	CBX6-001	chr22	39263206	●	●	●
PIK3AP1	PIK3AP1-006	chr10	98363736	UPF2	UPF2-202	chr10	12043824	●	●	●
PPIB	PPIB-001	chr15	64448924	TM2D3	TM2D3-201	chr15	102190362	●	●	●
PPP5C	PPP5C-003	chr19	46888166	ARMC6	ARMC6-202	chr19	19165086	●	●	●
PRKRIP1	PRKRIP1-002	chr7	102067113	MUC3A	MUC3A-003	chr7	100552886	●	●	●
PRPH	PRPH-202	chr12	49690739	MVK	MVK-201	chr12	110012612	●	●	●
PSMD6	PSMD6-004	chr3	64008139	RAD54L2	RAD54L2-002	chr3	51664721	●	●	●
PSMD8	PSMD8-201	chr19	38866872	ICAM1	ICAM1-201	chr19	10394866	●	●	●
PVALB	PVALB-006	chr22	37211147	SCARA5	SCARA5-001	chr8	27762351	●	●	●
QKI	QKI-205	chr6	163983101	ZUFSP	ZUFSP-003	chr6	116987858	●	●	●
RAPGEF5	RAPGEF5-203	chr7	22306583	OGDH	OGDH-008	chr7	44646194	●	●	●
RASSF4	RASSF4-010	chr10	45486525	THAP8	THAP8-201	chr19	36526494	●	●	●
REG3G	REG3G-005	chr2	79254376	KCTD1	KCTD1-201	chr18	24035865	●	●	●
REV1	REV1-002	chr2	100019107	NEK4	NEK4-005	chr3	52786086	●	●	●
RGPD4	RGPD4-201	chr2	108477787	ROCK2	ROCK2-004	chr2	11335242	●	●	о
RPGRIP1L	RPGRIP1L-201	chr16	53692365	NOB1	NOB1-001	chr16	69786274	●	●	о
RPS6KB1	RPS6KB1-201	chr17	58022879	MCART1	MCART1-002	chr9	37888589	●	●	●
RRAGB	RRAGB-003	chrX	55777798	UBA1	UBA1-202	chrX	47070435	●	●	●
RREB1	RREB1-202	chr6	7240775	CYHR1	CYHR1-202	chr8	145689995	●	●	●
RYR1	RYR1-201	chr19	39057627	GRIN3B	GRIN3B-201	chr19	1007627	●	●	●
SACS	SACS-003	chr13	23949258	SYNJ2	SYNJ2-001	chr6	158476058	●	●	о
SELENBP1	SELENBP1-006	chr1	151338878	IARS2	IARS2-004	chr1	220316286	●	●	●
SEPT8	SEPT8-201	chr5	132091697	RASA1	RASA1-002	chr5	86659165	●	●	●
SIGLEC1	SIGLEC1-001	chr20	3667617	TBC1D2B	TBC1D2B-006	chr15	78290697	●	●	●
SLC35E3	SLC35E3-201	chr12	69153019	MLXIP	MLXIP-201	chr12	122625505	●	●	●
SLC45A3	SLC45A3-002	chr1	205626979	KCND3	KCND3-002	chr1	112323413	●	●	●
SMARCC1	SMARCC1-009	chr3	47652038	SH3RF3	SH3RF3-002	chr2	109964130	●	●	●
SNHG3	SNHG3-002	chr1	28836145	NFASC	NFASC-015	chr1	204951012	●	●	●
SNRPG	SNRPG-001	chr2	70520750	ORC2L	ORC2L-002	chr2	201790631	●	●	●
SPON1	SPON1-201	chr11	14279316	CNGA4	CNGA4-202	chr11	6261838	●	●	●
SS18L1	SS18L1-003	chr20	60749700	HAPLN4	HAPLN4-201	chr19	19373605	●	●	●
SSX2B	SSX2B-201	chrX	52781826	BIVM	BIVM-002	chr13	103473387	●	о	●
STAMBP	STAMBP-201	chr2	74071986	RGPD1	RGPD1-201	chr2	87180621	о	●	●
SYT9	SYT9-202	chr11	7335172	CEACAM4	CEACAM4-001	chr19	42126615	●	●	●
TCTEX1D1	TCTEX1D1-003	chr1	67241987	RFC5	RFC5-004	chr12	118455800	●	●	о
TEX13A	TEX13A-201	chrX	104463646	FHL1	FHL1-001	chrX	135229624	●	●	●
TGIF2LX	TGIF2LX-001	chrX	89177882	TREX2	TREX2-002	chrX	152730456	●	●	о
THAP6	THAP6-003	chr4	76442189	BBS7	BBS7-003	chr4	122770028	●	●	●
THRAP3	THRAP3-004	chr1	36762381	FAM78B	FAM78B-004	chr1	166039581	●	●	●
TJAP1	TJAP1-003	chr6	43471405	NEDD9	NEDD9-005	chr6	11382571	●	●	●
TLE1	TLE1-204	chr9	84226684	GBGT1	GBGT1-003	chr9	136037919	●	●	●
TMED5	TMED5-002	chr1	93617415	ATF3	ATF3-201	chr1	212792700	●	●	●
TMED8	TMED8-201	chr14	77818016	FLYWCH1	FLYWCH1-202	chr16	3000226	●	●	●
TMEM132E	TMEM132E-001	chr17	32955685	EPN2	EPN2-203	chr17	19185375	●	●	о
TNPO1	TNPO1-004	chr5	72179059	FAM173B	FAM173B-005	chr5	10249980	●	●	о
TP53I3	TP53I3-001	chr2	24303689	ACVR1	ACVR1-201	chr2	158634854	●	●	●
TREM2	TREM2-202	chr6	41127530	HBS1L	HBS1L-004	chr6	135371785	●	●	о
TSC2	TSC2-009	chr16	2112984	ACSM2A	ACSM2A-204	chr16	20471429	●	●	о
TSN	TSN-002	chr2	122513529	PDE9A	PDE9A-013	chr21	44188298	●	●	●
TXNDC5	TXNDC5-002	chr6	7888938	GUCA1A	GUCA1A-003	chr6	42146981	●	●	●
TYRP1	TYRP1-008	chr9	12704705	CLCN6	CLCN6-004	chr1	11879545	●	●	●
UACA	UACA-201	chr15	70969447	ADPGK	ADPGK-201	chr15	73048788	●	●	●
UBR4	UBR4-010	chr1	19421400	AMT	AMT-009	chr3	49459824	●	●	●
UCHL1	UCHL1-010	chr4	41266178	CASP3	CASP3-202	chr4	185550655	●	●	●
UGT1A8	UGT1A8-001	chr2	234675811	CDC42EP1	CDC42EP1-003	chr22	37960413	●	●	●
UGT3A2	UGT3A2-001	chr5	36051972	RBM4	RBM4-009	chr11	66406214	●	●	о
UNC5CL	UNC5CL-203	chr6	40996291	INO80E	INO80E-001	chr16	30012735	●	●	●
UQCRC2	UQCRC2-001	chr16	21991941	POLR2C	POLR2C-001	chr16	57496299	●	●	●
VOPP1	VOPP1-003	chr7	55565306	ZKSCAN1	ZKSCAN1-001	chr7	99613204	●	●	●
VRK2	VRK2-203	chr2	58366967	ITGB1BP1	ITGB1BP1-020	chr2	9548533	●	●	●
VWA5A	VWA5A-206	chr11	123988406	SAC3D1	SAC3D1-201	chr11	64809086	●	●	●
WBP4	WBP4-001	chr13	41646993	UNC5B	UNC5B-001	chr10	73052224	●	●	●
WIPF2	WIPF2-002	chr17	38418893	TAOK1	TAOK1-201	chr17	27825382	●	●	●
WWC1	WWC1-202	chr5	167868827	ETF1	ETF1-002	chr5	137878625	●	●	●
YTHDF2	YTHDF2-001	chr1	29063659	CHIA	CHIA-201	chr1	111860608	●	●	●
ZBTB9	ZBTB9-001	chr6	33422552	TIMM17A	TIMM17A-001	chr1	201926639	●	●	●
