# Supplementary material for: SOAPfuse: an algorithm for identifying fusion transcripts from paired-end RNA-Seq data
Source: Genome Biol. 2013 Feb 14;14(2):R12. doi: 10.1186/gb-2013-14-2-r12 (PMC4054009; doi:10.1186/gb-2013-14-2-r12)
Supplement: Additional file 8 — Tables S10 and S11. Table S10: fusion transcripts detected by SOAPfuse and deFuse in two bladder cancer cell lines. Table S11: primers and Sanger sequences of confirmed fusions in two bladder cancer cell lines. [file gb-2013-14-2-r12-S8.XLSX]

## Sheet: Table S10
Table S10: The fusion transcripts detected by SOAPfuse and deFuse in two bladder cancer cell lines All information is based on Ensemble release 59th annotation database of hg19. Six fusions are detected in both bladder cancer cell lines, and five events may be derived from potential chromosomal rearrangements on genome. '●' means detected and validated, 'x' means detected but not validated, and '…
Sample ID	upstream gene	upstream chr	upstream junction pos	downstream gene	downstream chr	downstream junction pos	common to both cell lines	derived from potential chromosomal rearrangement	SOAPfuse	deFuse
5637	BDKRB2	chr14	96703518	BDKRB1	chr14	96728989	yes	no	●	о
5637	CIRH1A	chr16	69184807	TMCO7	chr16	69117388	yes	yes	●	●
5637	CLN6	chr15	68521840	CALML4	chr15	68489966	yes	no	●	о
5637	GATSL1	chr7	74867229	GTF2I	chr7	74143124	no	yes	●	о
5637	HADHB	chr2	26502983	RBKS	chr2	28070964	yes	yes	●	●
5637	POLA2	chr11	65063461	CDC42EP2	chr11	65088015	no	no	●	о
5637	PSMD8	chr19	38871639	SIPA1L3	chr19	38673159	yes	yes	●	●
5637	TIAM1	chr21	32537279	ATP5O	chr21	35276325	yes	yes	●	●
T24	AGPAT3	chr21	45323900	PDXK	chr21	45153950	no	no	x	x
T24	BDKRB2	chr14	96703518	BDKRB1	chr14	96728989	yes	no	●	о
T24	CIRH1A	chr16	69184807	TMCO7	chr16	69117388	yes	yes	●	●
T24	CLN6	chr15	68521840	CALML4	chr15	68489966	yes	no	●	●
T24	CTBS	chr1	85028940	GNG5	chr1	84967653	no	no	●	●
T24	HADHB	chr2	26502983	RBKS	chr2	28070964	yes	yes	●	о
T24	PSMD8	chr19	38871639	SIPA1L3	chr19	38673159	yes	yes	●	●
T24	SNAP23*	chr15	42807550	LRRC57	chr15	42837405	no	no	о	●
T24	TIAM1	chr21	32537279	ATP5O	chr21	35276325	yes	yes	●	●

## Sheet: Table S11
Table S11: Primers and Sanger sequences of confirmed fusions in two bladder cancer cell lines All information is based on Ensemble release 59th annotation database of hg19. Junction sites are labeled by asterisk ('*') in Sanger sequence.
Sample ID	upstream gene	upstream chr	upstream junction pos	downstream gene	downstream chr	downstream junction pos	upstream primer	downstream primer	Sanger sequence
5637	BDKRB2	chr14	96703518	BDKRB1	chr14	96728989	ATCCCACTCTGAGTCCAAATGTTC	GTGACCTGTGGTCCCAGCAAC	ATGTTTCTGTCTGTTCGTGAGGACTCCGTGCCCACCACGGCCTCTTTCAG*GGTCTCAGTCCGTCGGCCCAGACTGAAGTGCAGTGGCACAATCATAGCTCGCTGCAGCCTCGACCtTCCAGGCtTAAACGAT
5637	CIRH1A	chr16	69184807	TMCO7	chr16	69117388	ATCTGGAGGCACTGACACCC	CGGCAGGACCATGATCTTCTT	AGGTGGAAGTAAAGAATTACGATGCCGCTCTCCGAAAAATCACCTTTCCCCAC*GTGCTGAGCGCCGTCCTCAAGGATCTCTACCACCTGCTGAAGCACGTAGTGTGTCTGGAGCCCGATGACGTGGCCAAGCTCCATGCCCAGTTGGCCCTAGAAGAGCTGGATGACATCATGAAAAACT
5637	CLN6	chr15	68521840	CALML4	chr15	68489966	TCTTCCTCGGAAAGGCAGGG	CGGACGCCATGACGTAACC	TGGAGGCGACGCGGAGGCGGCAGCACCTGGGAGCGACGGGCGGCCCAGGCGCGCAGCTGGGCGCCTCCTTCCTGCAGGCCAG*ACGGAAATGGAGAGCTGGATTTCTCCACTTTTCTGACCATTATGCACATGCAAATAAAACAAGAAGACCCAAAGAAAGAAAtTCTTCTAGC
5637	GATSL1	chr7	74867229	GTF2I	chr7	74143124	ATGGAACTCCACATCCTGG	CGAAGTTGAACTCCCTCACT	CGTCGCCaAGGAGAGTATCCCGCTGTTCACCTACGGCCTGATCAAACTTGCCTTCCTGTCCTCCAAGACCAG*ATGATGATTATTCTCCACCGTCTAAGAGACCAAAGGCCAATGAGCTACCGCAGCCACCAGTCCCGGAACCC
5637	HADHB	chr2	26502983	RBKS	chr2	28070964	GCATCCGTCCTTCCTCAC	CCTCAGATCCTCCGTATTCA	CTGCATTCATCAAGCCCTACGGCACAGTGACAGCTGCAAATTCTTCTTTCTTG*GTTGGCAAAGATTCTTTTGGCAATGATTATATAGAAAACTTAAAACAGAATGATATTTCTACAGAATTTACATATCAGACTAAAGATGCTGCTACAGGAACTGCTTCTATAATTGTCAATAATGAAGGCCAGAATATCAtTGTCATAG
5637	POLA2	chr11	65063461	CDC42EP2	chr11	65088015	TCAGCCGAATACTCAAGCAC	TGAAGCCAGAAAGGTAGGAAC	TTTCAGCCGAATCTCAAGCACATCTTGACCCAGAGGAGCTACTACCCACTCTACCCGCCCCAAGAAGACATGGCCATTGACTATGAGTCGTTCTATGTTTACGCACAGCTGCCTGTCACCCCAGATGTCCTCATCATCCCGTCAGAGCTGAGGTACTTCGTGAAG*CTCCTCAGCCCTGGACCGGGGACAAGTAACCCTCGGTGACAAGACCAAATGC
5637	PSMD8	chr19	38871639	SIPA1L3	chr19	38673159	CCCTGGAGCAATACCTGATGG	GCGTACAGGCTGCTTGGAGA	ACAAAGTGTTCCTGGCCaAGGGTAACATCCCCGCCGAGAGCTACACCTTCTTCATTGACATCCTGCTCGACACTATCAG*TGACATGGGCTCGAGGGTTGGCTACCCCGCTCAGGTTTACAAAACTGCCAGTGCAGAGACTCCTCGGCCCTCCCAGCTGGCCCAGCCCAGCCCCtTTCAGCTCTCCGC
5637	TIAM1	chr21	32537279	ATP5O	chr21	35276325	CCTCGCCTTTCTCACCAGC	GTAAGACTTAGCCTCCAATTTCAATAC	CCTTTGCaGCGAGCAGGGCAGCAGTGCTGAGACCGCTCCAGAGGAGACCGAGGGGCCAGACTTGGAATCCTCAGATGAGACTGATCACAGCAGCAAG*CCTTTAGAAGAAGCCACACTCTCTGAATTAAAAACTGTCCTCAAGAGCT
T24	BDKRB2	chr14	96703518	BDKRB1	chr14	96728989	ATCCCACTCTGAGTCCAAATGTTC	GTGACCTGTGGTCCCAGCAAC	CAATGTTTCTGTCTGTTCGTGAGGACTCCGTGCCCACCACGGCCTCTTTCAG*GGTCTCAGTCCGTCGGCCCAGACTGAAGTGCAGTGGCACAATCATAGCTCGCTGCAGCCTCGACCtTCCAGGCtTAAACGA
T24	CIRH1A	chr16	69184807	TMCO7	chr16	69117388	ATCTGGAGGCACTGACACCC	CGGCAGGACCATGATCTTCTT	AGGTGGAAGTAAAGAATTACGATGCCGCTCTCCGAAAAATCACCTTTCCCCAC*GTGCTGAGCGCCGTCCTCAAGGATCTCTACCACCTGCTGAAGCACGTAGTGTGTCTGGAGCCCGATGACGTGGCCAAGCTCCATGCCCAGTTGGCCCTAGAAGAGCTGGATGACATCATGAAAAACT
T24	CLN6	chr15	68521840	CALML4	chr15	68489966	TCTTCCTCGGAAAGGCAGGG	CGGACGCCATGACGTAACC	CATGGAGGCGACGCGGAGGCGGCAGCACCTGGGAGCGACGGGCGGCCCAGGCGCGCAGCTGGGCGCCTCCTTCCTGCAGGCCAG*ACGGAAATGGAGAGCTGGATTTCTCCACTTTTCTGACCATTATGCACATGCAAATAAAACAAGAAGACCCAAAGAAAGAAAtTCTTCTAGCCATGT
T24	CTBS	chr1	85028940	GNG5	chr1	84967653	ACAAAACGATCATGAAGCAA	AACAGACTTTCTGGGGTCTG	GTGACGCTGCAGGACGTCAGGTGCCCTACAAAACGATCATGAAGCAAATAAATAGTTCTATTTCTGGAAACCTATGGGATAAAGATCAGCGGGCTCCTTATTATAACTATAAA*GTTTCCCAGGCAGCTGCAGACTTGAAACAGTTCTGTCTGCAGAATGCTCAACATGACCCTCTGCTGACTG
T24	HADHB	chr2	26502983	RBKS	chr2	28070964	GCATCCGTCCTTCCTCAC	CCTCAGATCCTCCGTATTCA	CTGCATTCaTCAAGCCCTACGGCACAGTGACAGCTGCAAATTCTTCTTTCTTG*GTTGGCAAAGATTCTTTTGGCAATGATTATATAGAAAACTTAAAACAGAATGATATTTCTACAGAATTTACATATCAGACTAAAGATGCTGCTACAGGAACTGCTTCTATAATTGTCAATAATGAAGGCCAGAATATCAtTGTCATAGTG
T24	PSMD8	chr19	38871639	SIPA1L3	chr19	38673159	GAGGGCAGCTACAACAAAGT	GCTTGGAGAAGAAGGACTTG	TTACATCAAGCACCCAGTGTCCCTGGAGCAATACCTGATGGAGGGCaGCTACAACAAAGTGTTCCTGGCCAAGGGTAACATCCCCGCCGAGAGCTACACCTTCTTCATTGACATCCTGCTCGACACTATCAG*TGACATGGGCTCGAGGGTTGGCTACCCCGCTCAGGTTTACAAAACTGCCAGTGCAGAGACTCCTCGGCCCTCCCAGCTGGCCCAGCCCAGCCCCT
T24	SNAP23	chr15	42807550	LRRC57	chr15	42837405	CCATCACTATGCTGGATGAA	TGCTTATGCTTTTTCCTGTT	CTAAACCGCATAGAAGaAGGCTTGGACCAAATAAATAAGGACATGAGAGAGACAGAGAAGACTTTAACAGAACTCAACAAATGCTGTGGCCTTTGTGTCTGCCCATGTAATAG*GCGAAGAATTTTAAGGCGTGGACAGCAAGATATCTTCACTGAGATCTGAGAT
T24	TIAM1	chr21	32537279	ATP5O	chr21	35276325	CCTCGCCTTTCTCACCAGC	GTAAGACTTAGCCTCCAATTTCAATAC	CCTTTGCaGCGAGCAGGGCAGCAGTGCTGAGACCGCTCCAGAGGAGACCGAGGGGCCAGACTTGGAATCCTCAGATGAGACTGATCACAGCAGCAAG*CCTTTAGAAGAAGCCACACTCTCTGAATTAAAAACTgTCCTCAAGAGCT
