# Supplementary material for: SOAPfuse: an algorithm for identifying fusion transcripts from paired-end RNA-Seq data
Source: Genome Biol. 2013 Feb 14;14(2):R12. doi: 10.1186/gb-2013-14-2-r12 (PMC4054009; doi:10.1186/gb-2013-14-2-r12)
Supplement: Additional file 11 — Table S12 - sixteen combination of span-read. There are sixteen combinations based on serial numbers of reads and their mapped orientations, but only four combinations are rational, supporting two types of fusions in which the upstream and downstream genes are different. [file gb-2013-14-2-r12-S11.XLSX]

## Sheet: Table S12
Table S12: Sixteen combinations of span-read There are sixteen combinations based on serial numbers of reads and their mapped orientations, but only four combinations are rational, supporting two types of fusions in which the upstream and downstream genes are different. aRead serial number is in front of the comma, and mapped orientation after it. bPaired reads should have different read serial n…
Sixteen combinations		Read 'a' (align to Gene A)
		/1,-a	/1,+	/2,-	/2,+
Read 'b' (align to Gene B)	/1,+	Same serial numberb		5'-B-A-3'	Same alignment orientationc
	/1,-			Same alignment orientation	5'-A-B-3'd
	/2,+	5'-B-A-3'	Same alignment orientation	Same serial number
	/2,-	Same alignment orientation	5'-A-B-3'
